# Supplementary material for: Levodopa responsiveness and white matter alterations in Parkinson's disease: A DTI‐based study and brain network analysis: A cross‐sectional study
Source: Brain Behav. 2022 Nov 24;12(12):e2825. doi: 10.1002/brb3.2825 (PMC9759147; doi:10.1002/brb3.2825)
Supplement: Supplementary file 1 — Table S1 [file BRB3-12-e2825-s002.xlsx]

## Sheet: FN-weighted
		BetweennessCentrality					DegreeCentrality					NodalClustCoeff					NodalEfficiency					NodalLocalEfficiency
		N		P		fdr	N		P		fdr	N		P		fdr	N		P		fdr	N		P		fdr
		mean	sd	mean	sd		mean	sd	mean	sd		mean	sd	mean	sd		mean	sd	mean	sd		mean	sd	mean	sd
1	1_Precentral_L	377.364	281.345	404.938	302.976	>0.05	244.136	122.144	253.406	80.0952	>0.05	0.0854887	0.0360104	7.53312	1.5404	>0.05	6.85513	2.11458	25.5633	10.1009	>0.05	25.1691	11.8823	25.5633	10.1009	>0.05
2	2_Precentral_R	482.5	427.535	440.812	374.815	>0.05	201.364	78.8969	242	89.7987	>0.05	0.0338589	0.020449	7.08977	1.80437	>0.05	6.09302	1.76095	8.83033	4.2821	>0.05	7.81731	5.1413	8.83033	4.2821	>0.05
3	3_Frontal_Sup_L	293.273	237.573	347.781	362.142	>0.05	135.091	68.7278	140.844	66.7945	>0.05	0.0373168	0.0194494	6.06453	1.63931	>0.05	5.57077	1.7524	9.22626	6.12931	>0.05	7.44226	6.15427	9.22626	6.12931	>0.05
4	4_Frontal_Sup_R	204.455	351.794	185.781	266.917	>0.05	157.636	92.1864	161.625	95.4102	>0.05	0.0607747	0.0243679	5.94286	2.01647	>0.05	5.34658	1.7875	12.4809	7.0829	>0.05	12.2835	8.4161	12.4809	7.0829	>0.05
5	5_Frontal_Sup_Orb_L	26	39.8337	41.3438	69.0523	>0.05	27.0455	12.4536	38.2188	15.87	>0.05	0.00700674	0.00976801	3.52802	1.08227	>0.05	2.81764	1.08988	4.02083	5.79807	>0.05	1.62121	2.88638	4.02083	5.79807	>0.05
6	6_Frontal_Sup_Orb_R	27.0909	40.9611	14.875	31.584	>0.05	44.2273	19.8685	53.9375	26.0851	>0.05	0.0300554	0.0203207	3.61388	1.0942	>0.05	3.02128	0.849167	8.89062	6.84217	>0.05	8.19697	6.02171	8.89062	6.84217	>0.05
7	7_Frontal_Mid_L	326.182	270.125	339.656	275.068	>0.05	153.273	71.2929	166.062	60.7546	>0.05	0.0290326	0.0211409	6.99245	1.37175	>0.05	6.24845	1.75066	9.59185	7.53291	>0.05	9.03113	9.38092	9.59185	7.53291	>0.05
8	8_Frontal_Mid_R	343	424.558	219.125	322.985	>0.05	115.727	54.8992	123.094	56.6035	>0.05	0.0277568	0.0117365	5.95029	1.69318	>0.05	5.35989	1.68771	9.21886	5.86738	>0.05	8.04564	6.01813	9.21886	5.86738	>0.05
9	9_Frontal_Mid_Orb_L	2.72727	12.2815	6.6875	23.5975	>0.05	11.0455	11.1376	19.4062	14.3371	>0.05	0.0210202	0.029304	2.54802	1.47651	>0.05	1.67446	0.886423	6.78125	6.5514	>0.05	3.13636	4.92124	6.78125	6.5514	>0.05
10	10_Frontal_Mid_Orb_R	8.81818	27.9653	0.40625	1.76528	>0.05	18.6818	16.1257	20.375	16.473	>0.05	0.0256202	0.0340704	2.47883	1.33253	>0.05	2.07911	1.17362	6.375	5.32535	>0.05	3.68182	5.34867	6.375	5.32535	>0.05
11	11_Frontal_Inf_Oper_L	47.7273	132.989	101.188	249.628	>0.05	164.045	74.7125	170.406	62.9324	>0.05	0.107129	0.0367681	6.87243	1.72547	>0.05	6.00509	1.7826	37.8725	10.6591	>0.05	36.0214	13.1932	37.8725	10.6591	>0.05
12	12_Frontal_Inf_Oper_R	123.318	173.818	186.969	201.858	>0.05	144	57.7837	189.875	65.3126	>0.05	0.0645455	0.0243809	6.67062	1.49095	>0.05	5.29025	1.40034	27.1345	9.02505	>0.05	21.9206	7.61175	27.1345	9.02505	>0.05
13	13_Frontal_Inf_Tri_L	219.409	220.307	205.938	191.287	>0.05	179	77.6328	189.969	83.0341	>0.05	0.0727664	0.0335374	6.92458	1.67756	>0.05	6.11634	1.76267	22.1547	7.03608	>0.05	19.5521	8.97325	22.1547	7.03608	>0.05
14	14_Frontal_Inf_Tri_R	159	160.646	195.781	218.279	>0.05	147.864	58.8479	184.25	65.4188	>0.05	0.0743119	0.0344497	6.39245	1.49406	>0.05	5.35164	1.52521	24.8537	8.62007	>0.05	20.121	6.4843	24.8537	8.62007	>0.05
15	15_Frontal_Inf_Orb_L	81.8636	60.8323	100.219	96.8529	>0.05	54.7727	28.0305	72	36.8663	>0.05	0.0366282	0.0181903	4.90417	1.60267	>0.05	4.02402	1.34228	12.349	8.77421	>0.05	12.1667	6.06774	12.349	8.77421	>0.05
16	16_Frontal_Inf_Orb_R	76.9091	70.8391	89.625	61.5227	>0.05	61.2273	30.7678	71.5	27.653	>0.05	0.0435751	0.0325215	4.67801	1.17611	>0.05	3.90134	1.07754	16.0312	15.6583	>0.05	11.9015	8.97316	16.0312	15.6583	>0.05
17	17_Rolandic_Oper_L	618.955	527.6	611.469	646.347	>0.05	186.727	68.549	200.219	60.867	>0.05	0.0641706	0.0291609	7.56384	2.04526	>0.05	6.54311	2.1119	18.8167	9.12956	>0.05	18.1595	11.7993	18.8167	9.12956	>0.05
18	18_Rolandic_Oper_R	224.955	184.267	345.781	386.247	>0.05	125	40.3591	144.062	38.1559	>0.05	0.0317283	0.0273476	6.46915	1.43193	>0.05	5.42128	1.53951	9.37601	6.80723	>0.05	9.94137	12.1176	9.37601	6.80723	>0.05
19	19_Supp_Motor_Area_L	5.31818	19.8389	12.3125	31.9183	>0.05	47.3182	21.6121	61.75	35.9705	>0.05	0.0966763	0.0611397	4.53045	1.25286	>0.05	3.98833	1.44743	27.2985	17.0789	>0.05	24.2062	17.9858	27.2985	17.0789	>0.05
20	20_Supp_Motor_Area_R	103.591	155.057	93.9375	141.258	>0.05	150.591	58.5147	170.594	73.9531	>0.05	0.113316	0.0438594	6.28665	1.68758	>0.05	5.301	1.68548	27.533	11.1721	>0.05	23.847	10.2636	27.533	11.1721	>0.05
21	21_Olfactory_L	71.1364	132.831	21.0938	68.3664	>0.05	47.2273	18.6877	49.25	19.9546	>0.05	0.0393323	0.0425161	4.35868	0.813716	>0.05	3.8908	1.15409	5.92708	5.56698	>0.05	4.95455	4.84391	5.92708	5.56698	>0.05
22	22_Olfactory_R	81.1364	204.578	24.5938	56.256	>0.05	67.2273	28.0933	66.1875	24.4763	>0.05	0.0508207	0.0299648	4.38509	0.993256	>0.05	4.08241	0.978243	16.6407	10.57	>0.05	20.8389	12.674	16.6407	10.57	>0.05
23	23_Frontal_Sup_Medial_L	227.773	313.573	210.406	143.016	>0.05	121.227	49.9485	132.969	42.415	>0.05	0.044222	0.0214989	6.05717	1.19344	>0.05	5.36359	1.38723	11.0767	5.32325	>0.05	9.61461	6.44342	11.0767	5.32325	>0.05
24	24_Frontal_Sup_Medial_R	4.18182	17.3012	13.1562	42.5765	>0.05	30.3182	20.7144	43.0625	22.3326	>0.05	0.0556328	0.0372744	3.78458	1.29771	>0.05	3.03972	1.14461	24.96	17.7591	>0.05	28.7143	32.2118	24.96	17.7591	>0.05
25	25_Frontal_Med_Orb_L	25.6364	61.7734	20.25	52.0451	>0.05	56.5909	27.1322	77.1562	44.6025	>0.05	0.0122633	0.0207959	4.42859	1.195	>0.05	3.84028	1.28688	10.2708	9.01251	>0.05	5.25758	8.71654	10.2708	9.01251	>0.05
26	26_Frontal_Med_Orb_R	93.9091	103.871	106.094	154.037	>0.05	99	65.7658	109.406	45.3947	>0.05	0.0494683	0.0303393	4.9263	1.34604	>0.05	4.09976	1.6361	10.2875	4.90461	>0.05	12.271	8.48455	10.2875	4.90461	>0.05
27	27_Rectus_L	150.318	61.1231	159.25	112.936	>0.05	96.2727	40.8519	115	46.3485	>0.05	0	0	5.12143	1.44798	>0.05	4.48473	1.53306	0	0	>0.05	0	0	0	0	>0.05
28	28_Rectus_R	83.2727	95.746	102.5	113.965	>0.05	99.2727	46.0323	101.594	37.3287	>0.05	0.0753039	0.0467525	5.2417	1.27573	>0.05	4.57098	1.21408	14.7268	7.19832	>0.05	16.0161	9.98356	14.7268	7.19832	>0.05
29	29_Insula_L	484.455	323.53	616.156	384.106	>0.05	306.5	96.5726	325.219	97.363	>0.05	0.089956	0.0246869	8.31793	1.78227	>0.05	7.24955	2.13126	20.247	7.29386	>0.05	18.7785	9.16178	20.247	7.29386	>0.05
30	30_Insula_R	292.773	166.302	342.125	268.04	>0.05	233.682	67.2362	258.781	85.8664	>0.05	0.0845355	0.0387334	7.06436	1.4786	>0.05	6.02279	1.45128	18.8333	9.03338	>0.05	11.7583	5.91355	18.8333	9.03338	>0.05
31	31_Cingulum_Ant_L	159.5	277.364	134.094	298.082	>0.05	97.3636	47.7708	102.812	42.6618	>0.05	0.0375643	0.0238386	5.15355	1.11128	>0.05	4.58098	1.28733	9.88064	5.39681	>0.05	8.50791	5.91936	9.88064	5.39681	>0.05
32	32_Cingulum_Ant_R	105.955	220.911	64.25	153.533	>0.05	53.8636	29.7822	70.8125	39.1515	>0.05	0.036268	0.0321631	4.37852	1.50906	>0.05	3.76443	1.15982	14.4125	8.91935	>0.05	12.7857	15.4681	14.4125	8.91935	>0.05
33	33_Cingulum_Mid_L	473.909	616.961	508.781	468.95	>0.05	118.091	58.1131	142.969	49.1976	>0.05	0.024282	0.0101349	5.78484	1.31257	>0.05	4.95877	1.72435	8.16801	3.36027	>0.05	7.27713	3.81048	8.16801	3.36027	>0.05
34	34_Cingulum_Mid_R	523.727	631.178	421.656	414.254	>0.05	197.773	65.3955	219	81.2338	>0.05	0.050319	0.0207834	6.55236	1.90355	>0.05	5.78796	1.5412	13.6338	7.94173	>0.05	12.3031	5.60132	13.6338	7.94173	>0.05
35	35_Cingulum_Post_L	0	0	0	0	>0.05	10.3182	6.79206	11.3438	7.92784	>0.05	0.0228317	0.0285448	2.77101	1.49206	>0.05	2.45854	1.41548	9.6875	13.7964	>0.05	10.2273	14.4846	9.6875	13.7964	>0.05
36	36_Cingulum_Post_R	0	0	0	0	>0.05	8.54545	8.0636	8.59375	7.09251	>0.05	0	0	2.57976	1.62465	>0.05	2.07344	1.50877	0	0	>0.05	0	0	0	0	>0.05
37	37_Hippocampus_L	840.818	576.691	888.531	570.489	>0.05	179.364	84.5467	215.094	78.2286	>0.05	0.045899	0.0149663	7.83431	2.01527	>0.05	6.60923	1.969	12.2018	4.46115	>0.05	10.425	4.03592	12.2018	4.46115	>0.05
38	38_Hippocampus_R	578.136	421.812	746.719	432.694	>0.05	177.864	65.2638	223.688	80.1231	>0.05	0.0496157	0.0167708	7.20509	1.95081	>0.05	5.90032	1.5742	11.6293	4.60219	>0.05	10.1211	4.14762	11.6293	4.60219	>0.05
39	39_ParaHippocampal_L	71.1818	125.652	81.6875	177.947	>0.05	92.2727	37.3952	103.938	34.0082	>0.05	0.0665903	0.040545	6.13295	1.34798	>0.05	5.26921	1.44869	30.3502	15.357	>0.05	24.2977	9.89111	30.3502	15.357	>0.05
40	40_ParaHippocampal_R	105.636	206.766	193.969	379.22	>0.05	102.409	36.022	112.875	29.3606	>0.05	0.0775444	0.0343321	6.00758	1.50688	>0.05	5.06755	1.40221	27.5652	13.1666	>0.05	24.8602	11.8545	27.5652	13.1666	>0.05
41	41_Amygdala_L	14.8182	67.9054	0.3125	1.73993	>0.05	46.1818	20.6366	56.1875	27.6105	>0.05	0.0905722	0.0630295	5.54569	1.51858	>0.05	4.70857	1.46175	24.1875	18.36	>0.05	20.6818	19.3031	24.1875	18.36	>0.05
42	42_Amygdala_R	37.8636	118.946	107.406	325.333	>0.05	69.9545	26.48	80.7188	46.1392	>0.05	0.0928921	0.05396	5.47081	1.7823	>0.05	4.6516	1.23677	32.2993	15.3472	>0.05	29.6967	17.8549	32.2993	15.3472	>0.05
43	43_Calcarine_L	2301.41	1194.74	2546.25	1044.12	>0.05	333.409	116.245	384.062	109.816	>0.05	0.0290758	0.0116094	10.1572	2.50515	>0.05	8.43117	2.87981	5.81919	3.06931	>0.05	4.82449	2.60615	5.81919	3.06931	>0.05
44	44_Calcarine_R	2212.27	1142.52	2491.75	1033.12	>0.05	292.5	119.726	374.531	109.966	>0.05	0.0411268	0.0164087	9.76579	2.66931	>0.05	7.84129	2.82851	8.96108	3.15174	>0.05	7.32129	2.83261	8.96108	3.15174	>0.05
45	45_Cuneus_L	94.8636	62.504	127.219	121.54	>0.05	116.455	48.2964	130.719	34.6917	>0.05	0.121917	0.0506682	7.57143	1.58322	>0.05	6.39967	2.28876	31.2424	19.7311	>0.05	22.3535	12.3225	31.2424	19.7311	>0.05
46	46_Cuneus_R	80.8182	82.5985	224.156	397.447	>0.05	144.364	46.9341	154	47.8781	>0.05	0.203773	0.0683022	7.72545	2.02031	>0.05	6.41606	2.06306	35.1348	14.0128	>0.05	29.4738	10.7038	35.1348	14.0128	>0.05
47	47_Lingual_L	1272.05	935.395	1305.55	932.921	>0.05	194.136	66.3614	181.375	73.5407	>0.05	0.0405438	0.0165877	8.68473	2.15708	>0.05	7.77068	2.23687	14.2162	5.95904	>0.05	10.1671	4.90412	14.2162	5.95904	>0.05
48	48 Lingual_R	896.045	491.267	1016.25	647.101	>0.05	142.636	64.7152	142.531	48.9106	>0.05	0.0348596	0.0146347	8.12863	1.89317	>0.05	6.94921	2.31764	10.6582	5.49575	>0.05	9.57662	5.15549	10.6582	5.49575	>0.05
49	49_Occipital_Sup_L	19.7273	38.1804	32.125	45.0692	>0.05	52.7727	20.026	61.8125	25.9488	>0.05	0.0771371	0.0529051	5.3269	1.33003	>0.05	4.50019	1.47989	26.9348	17.1847	>0.05	28.9243	20.9354	26.9348	17.1847	>0.05
50	50_Occipital_Sup_R	75.1364	84.8106	210.562	295.273	>0.05	131.636	48.1462	152.875	40.8853	>0.05	0.0815099	0.020645	6.86319	1.66342	>0.05	5.64999	1.66223	23.4963	7.5486	>0.05	21.0868	8.76777	23.4963	7.5486	>0.05
51	51_Occipital_Mid_L	2.54545	11.232	10.5312	30.9647	>0.05	31.3636	18.0727	40.4688	23.1908	>0.05	0.0285139	0.0269497	4.09991	1.26897	>0.05	3.36223	1.48629	16.3023	14.2646	>0.05	17.9347	19.6724	16.3023	14.2646	>0.05
52	52_Occipital_Mid_R	47.9091	76.2811	110.719	258.643	>0.05	49	21.2648	73.625	31.3586	>0.05	0.0559702	0.0390934	5.28059	1.54641	>0.05	3.8641	1.17725	22.8324	17.586	>0.05	15.2039	13.7199	22.8324	17.586	>0.05
53	53_Occipital_Inf_L	0	0	12.8125	30.3845	>0.05	31.3636	16.7972	47.5312	25.1147	>0.05	0.05044	0.0748007	5.32347	1.73432	>0.05	4.0219	1.34919	20.2951	16.9376	>0.05	19.26	23.4766	20.2951	16.9376	>0.05
54	54_Occipital_Inf_R	0	0	44.1562	245.852	>0.05	28.5909	19.3604	33.2188	23.7799	>0.05	0.0795722	0.0725955	4.45265	1.80345	>0.05	3.68265	1.54329	29	25.3759	>0.05	32	38.6966	29	25.3759	>0.05
55	55_Fusiform_L	1434.92	972.745	1661.22	920.347	>0.05	290.5	100.907	337.031	101.306	>0.05	0.0416472	0.0109981	8.63702	1.98617	>0.05	7.35417	2.10226	11.6617	5.04991	>0.05	10.5814	3.9891	11.6617	5.04991	>0.05
56	56_Fusiform_R	946.682	469.829	1056.28	614.999	>0.05	240.818	82.4209	270.812	88.931	>0.05	0.0317516	0.00912665	7.5375	1.99455	>0.05	6.46905	1.82102	8.61534	2.64713	>0.05	7.17822	2.199	8.61534	2.64713	>0.05
57	57_Postcentral_L	208.455	216.752	248.875	180.19	>0.05	155.409	88.4203	147.281	53.4002	>0.05	0.0875833	0.0452172	6.41784	1.66872	>0.05	5.85855	2.19398	27.2077	13.292	>0.05	23.7302	13.7309	27.2077	13.292	>0.05
58	58_Postcentral_R	423.091	452.492	432.531	440.076	>0.05	163.091	67.8169	190.844	87.9585	>0.05	0.0312503	0.0203641	6.76081	1.93941	>0.05	5.72629	1.90845	5.98821	3.47332	>0.05	3.99422	3.06121	5.98821	3.47332	>0.05
59	59_Parietal_Sup_L	22.8636	60.0025	95.6562	166.907	>0.05	35.3636	26.6754	44.3438	27.8103	>0.05	0	0	4.44727	1.95949	>0.05	3.48459	1.67065	0	0	>0.05	0	0	0	0	>0.05
60	60_Parietal_Sup_R	47.0455	87.0932	27.6562	56.7773	>0.05	36.3182	25.4809	48.0312	33.3012	>0.05	0.0293874	0.0312533	4.30283	1.91832	>0.05	3.29029	1.69252	10.9167	9.7204	>0.05	12.0758	13.5404	10.9167	9.7204	>0.05
61	61_Parietal_Inf_L	147.227	73.0709	235.406	196.297	>0.05	112.409	54.0843	114.812	56.8828	>0.05	0	0	5.29128	1.62367	>0.05	4.85717	1.70848	0	0	>0.05	0	0	0	0	>0.05
62	62_Parietal_Inf_R	59.0455	46.8348	62.0312	48.2367	>0.05	78.9091	47.5444	99.25	44.1737	>0.05	0.0468867	0.0371034	4.77997	1.46652	>0.05	3.80691	1.35579	9.4013	5.45864	>0.05	7.83941	5.93211	9.4013	5.45864	>0.05
63	63_SupraMarginal_L	13.0909	50.7103	5.09375	28.3608	>0.05	28.6818	27.5947	28	22.2781	>0.05	0	0	3.65676	1.59039	>0.05	3.20368	1.86241	0	0	>0.05	0	0	0	0	>0.05
64	64_SupraMarginal_R	51.2727	81.6807	109.719	247.153	>0.05	60.7727	33.0741	89.5312	31.8738	>0.05	0.0233563	0.0251259	5.07107	1.3927	>0.05	4.11447	1.55749	6.72854	4.65058	>0.05	6.38869	5.82409	6.72854	4.65058	>0.05
65	65_Angular_L	34.7273	67.6153	33.4688	181.333	>0.05	28.7727	23.3114	29.8125	23.3833	>0.05	0	0	3.69602	1.54043	>0.05	3.0986	1.67379	0	0	>0.05	0	0	0	0	>0.05
66	66_Angular_R	70.1364	67.3197	131.375	248.98	>0.05	91.7727	47.8947	105.594	38.3062	>0.05	0.0269723	0.017616	4.96234	1.44299	>0.05	3.92078	1.42751	6.50871	3.67632	>0.05	4.64359	4.16772	6.50871	3.67632	>0.05
67	67_Precuneus_L	537.818	648.389	640.906	515.55	>0.05	98.5909	53.3092	131.5	55.254	>0.05	0.0367893	0.0217678	7.54431	2.2575	>0.05	5.82448	2.01815	11.0885	5.48736	>0.05	10.0697	4.20247	11.0885	5.48736	>0.05
68	68_Precuneus_R	1101.77	733.077	934.781	513.696	>0.05	152.682	36.6169	162.75	60.0104	>0.05	0.0320819	0.0128904	7.33166	2.37564	>0.05	6.07103	1.66805	9.30787	3.25723	>0.05	9.62211	4.32457	9.30787	3.25723	>0.05
69	69_Paracentral_Lobule_L	0	0	0	0	>0.05	20.3636	17.9113	29.6875	18.4297	>0.05	0.0389533	0.049944	3.61166	1.1437	>0.05	2.63393	1.48529	26.2812	31.4625	>0.05	16.4545	20.7473	26.2812	31.4625	>0.05
70	70_Paracentral_Lobule_R	142.227	284.607	97.625	158.182	>0.05	97.4091	38.2593	111.281	39.4281	>0.05	0.0655914	0.02778	5.78836	1.5517	>0.05	4.7344	1.61945	31.5548	13.2087	>0.05	26.4306	12.4231	31.5548	13.2087	>0.05
71	71_Caudate_L	586.227	253.466	625.438	392.351	>0.05	224.409	90.4016	233.719	62.8551	>0.05	0.0349785	0.0107114	7.45808	1.38572	>0.05	6.62243	1.55786	10.6655	4.03798	>0.05	9.42974	3.11062	10.6655	4.03798	>0.05
72	72_Caudate_R	433.636	382.038	245.781	203.385	>0.05	176.455	65.9493	169.094	63.3015	>0.05	0.054559	0.0191834	6.22836	1.33914	>0.05	5.66956	1.44175	14.2143	7.67268	>0.05	12.8443	5.12727	14.2143	7.67268	>0.05
73	73_Putamen_L	314.909	233.369	411.969	344.585	>0.05	188.818	86.0828	206.812	65.2742	>0.05	0.0539585	0.0252509	7.10208	1.423	>0.05	6.139	1.78644	20.0468	8.22964	>0.05	18.6953	9.89557	20.0468	8.22964	>0.05
74	74_Putamen_R	474.773	231.633	510.281	261.788	>0.05	237.318	75.3009	263.094	76.9973	>0.05	0.0404275	0.0155323	7.09347	1.59219	>0.05	5.93534	1.44907	13.3377	4.51835	>0.05	12.4801	4.29036	13.3377	4.51835	>0.05
75	75_GPe_L	224	383.834	337.969	446.768	>0.05	133	27.7935	146.469	39.3946	>0.05	0.0955558	0.032553	7.03969	1.2656	>0.05	5.9849	1.2285	31.0381	15.5409	>0.05	28.2969	14.1584	31.0381	15.5409	>0.05
76	76_GPe_R	210.045	234.737	126.094	169.901	>0.05	144.091	44.2126	140.406	48.705	>0.05	0.0828938	0.0298417	6.07017	1.18052	>0.05	5.40485	1.33104	30.7692	13.8732	>0.05	25.0587	8.49747	30.7692	13.8732	>0.05
77	77_GPi_L	0	0	0	0	>0.05	38.0455	36.2839	50.5	34.5054	>0.05	0.0723846	0.0954158	5.20073	1.54271	>0.05	4.11163	1.59131	36.3438	38.1433	>0.05	27	32.3611	36.3438	38.1433	>0.05
78	78_GPi_R	0	0	0	0	>0.05	63.5	37.0209	60.8438	35.8766	>0.05	0.13754	0.111656	5.02349	1.18865	>0.05	4.24559	1.5697	44.4062	43.931	>0.05	42.8182	34.1407	44.4062	43.931	>0.05
79	79_STN_L	0	0	0	0	>0.05	10.3636	12.621	8.75	11.5839	>0.05	0	0	2.16889	1.96194	>0.05	1.99913	1.90406	0	0	>0.05	0	0	0	0	>0.05
80	80_STN_R	0	0	0	0	>0.05	0	0	0	0	>0.05	0	0	0	0	>0.05	0	0	0	0	>0.05	0	0	0	0	>0.05
81	81_SN_L	90.7727	19.5818	87.8438	31.9962	>0.05	72.0455	28.9868	81.3125	42.2355	>0.05	0	0	5.06129	2.4705	>0.05	4.90366	1.28667	0	0	>0.05	0	0	0	0	>0.05
82	82_SN_R	83.6818	30.5828	87.625	31.5136	>0.05	73.9091	47.3436	78.3438	34.3089	>0.05	0	0	4.71948	1.99175	>0.05	3.87015	1.66943	0	0	>0.05	0	0	0	0	>0.05
83	83_RN_L	0	0	0	0	>0.05	30.1364	12.6087	41.8125	15.3122	>0.05	0	0	4.08552	1.88262	>0.05	3.6373	0.944133	0	0	>0.05	0	0	0	0	>0.05
84	84_RN_R	0	0	0	0	>0.05	34.0455	17.0363	33.6875	14.2136	>0.05	0	0	3.58313	1.46833	>0.05	2.9593	1.25575	0	0	>0.05	0	0	0	0	>0.05
85	85_Thalamus_L	824.727	468.547	845.844	505.008	>0.05	243.818	62.284	276.844	76.7399	>0.05	0.0370164	0.0205815	8.08041	1.69727	>0.05	6.9633	1.38931	4.46812	1.74307	>0.05	4.57091	2.49801	4.46812	1.74307	>0.05
86	86_Thalamus_R	334.273	205.77	389.344	251.722	>0.05	213.364	67.7984	242.031	67.9547	>0.05	0.0605211	0.0389604	6.90579	1.50518	>0.05	5.81319	1.41015	7.11524	3.78306	>0.05	7.46497	3.52516	7.11524	3.78306	>0.05
87	87_Heschl_L	0	0	0	0	>0.05	7.81818	9.16326	9.125	12.1289	>0.05	0	0	2.05139	2.08808	>0.05	1.83372	1.42693	0	0	>0.05	0	0	0	0	>0.05
88	88_Heschl_R	0	0	0	0	>0.05	10.5455	17.2011	12.2188	13.3831	>0.05	0	0	2.54029	2.04467	>0.05	1.61613	1.85166	0	0	>0.05	0	0	0	0	>0.05
89	89_Temporal_Sup_L	780.773	675.993	809.375	864.458	>0.05	135.636	61.5526	150.469	58.7978	>0.05	0.0265041	0.0194056	7.59827	2.43196	>0.05	6.40828	2.43667	9.02337	8.08439	>0.05	5.61382	4.59529	9.02337	8.08439	>0.05
90	90_Temporal_Sup_R	211.273	248.509	430.156	434.842	>0.05	79.4091	34.5332	112.969	50.2229	>0.05	0.00232456	0.00408171	6.31192	2.27084	>0.05	4.64719	1.68263	1.11146	1.42969	>0.05	0.610606	1.1521	1.11146	1.42969	>0.05
91	91_Temporal_Pole_Sup_L	119.818	180.786	106.688	126.371	>0.05	139.955	60.2562	178.125	87.8211	>0.05	0.0759384	0.024668	6.83199	2.1172	>0.05	5.60267	1.4595	25.3155	7.58068	>0.05	24.7741	10.2407	25.3155	7.58068	>0.05
92	92_Temporal_Pole_Sup_R	126.136	100.721	158.688	165.187	>0.05	98.6364	37.0515	114.312	57.9183	>0.05	0.0322844	0.0187583	5.74542	1.89558	>0.05	4.69604	1.10345	7.86668	4.08417	>0.05	6.40036	3.27762	7.86668	4.08417	>0.05
93	93_Temporal_Mid_L	136.409	149.213	145.812	232.553	>0.05	157.091	91.5953	159.625	51.7716	>0.05	0.0788144	0.0383002	6.76606	1.81752	>0.05	5.96287	2.27359	23.5885	11.046	>0.05	21.2906	11.8941	23.5885	11.046	>0.05
94	94_Temporal_Mid_R	52.7727	81.8685	76.9375	121.339	>0.05	89.0455	40.303	110.219	48.1993	>0.05	0.0410125	0.0264784	5.80672	1.73839	>0.05	4.55841	1.56657	7.40005	4.97549	>0.05	8.8394	7.68412	7.40005	4.97549	>0.05
95	95_Temporal_Pole_Mid_L	0	0	0.46875	2.60989	>0.05	39.3182	23.8055	53.0312	26.197	>0.05	0.0793145	0.0271194	4.68011	1.48254	>0.05	3.67857	1.2255	48.6226	33.5727	>0.05	41.1343	27.8356	48.6226	33.5727	>0.05
96	96_Temporal_Pole_Mid_R	1.40909	6.45727	1.9375	10.7875	>0.05	31.0455	21.2658	32.4688	16.7742	>0.05	0.0463447	0.0564182	3.7263	1.31118	>0.05	3.07076	1.19995	26.1598	27.8779	>0.05	14.959	19.1702	26.1598	27.8779	>0.05
97	97_Temporal_Inf_L	71.6818	62.2264	123.781	255.005	>0.05	157.136	72.0485	183.781	78.6081	>0.05	0.151123	0.054934	7.17489	1.65174	>0.05	6.1141	1.97593	29.3819	18.1216	>0.05	23.7006	7.98734	29.3819	18.1216	>0.05
98	98_Temporal_Inf_R	22.6364	37.7811	19.4062	36.2895	>0.05	78.2273	36.7072	84.5938	37.4532	>0.05	0.171389	0.0799985	5.71253	1.53371	>0.05	4.7721	1.49061	35.9062	32.0677	>0.05	25.2273	19.0111	35.9062	32.0677	>0.05
99	99_Cerebelum_Crus1_L	150.409	182.907	353.719	452.133	>0.05	133.364	52.2089	169.375	58.4159	>0.05	0.113035	0.0512078	3.9764	1.87309	>0.05	3.1758	1.6625	32.9714	13.2074	>0.05	28.2872	14.6107	32.9714	13.2074	>0.05
100	100_Cerebelum_Crus1_R	114.773	179.387	89.7109	135.144	>0.05	119.909	54.4836	123.781	65.6009	>0.05	0.129261	0.072639	2.61699	1.07434	>0.05	2.21753	0.922829	37.1075	29.8862	>0.05	23.9154	16.1488	37.1075	29.8862	>0.05
101	101_Cerebelum_Crus2_L	51.2273	92.0301	189.688	352.489	>0.05	176.455	71.0665	206.719	55.8392	>0.05	0.208415	0.0882445	4.148	1.76646	>0.05	3.39042	1.71151	48.3988	17.1664	>0.05	42.5475	19.5407	48.3988	17.1664	>0.05
102	102_Cerebelum_Crus2_R	39.6364	71.9751	50.375	84.5664	>0.05	142.636	71.1729	163.75	70.616	>0.05	0.163324	0.0786017	2.84496	1.09805	>0.05	2.27364	0.966214	40.3079	18.591	>0.05	32.1902	16.8079	40.3079	18.591	>0.05
103	103_Cerebelum_3_L	0	0	0	0	>0.05	0	0	0	0	>0.05	0	0	0	0	>0.05	0	0	0	0	>0.05	0	0	0	0	>0.05
104	104_Cerebelum_3_R	0	0	0	0	>0.05	0	0	0	0	>0.05	0	0	0	0	>0.05	0	0	0	0	>0.05	0	0	0	0	>0.05
105	105_Cerebelum_4_5_L	326.727	368.231	274.031	309.68	>0.05	26.7273	14.5608	36.1562	23.5493	>0.05	0	0	2.32358	1.58939	>0.05	1.72372	1.36902	0	0	>0.05	0	0	0	0	>0.05
106	106_Cerebelum_4_5_R	261	281.252	195.031	244.537	>0.05	34.0909	20.2952	43.3438	27.9247	>0.05	0	0	1.68002	0.964285	>0.05	1.38781	0.941448	0	0	>0.05	0	0	0	0	>0.05
107	107_Cerebelum_6_L	713.636	603.882	821.406	634.872	>0.05	67.1364	41.0172	93.75	48.2649	>0.05	0.0320069	0.0222213	3.6045	2.21287	>0.05	2.81413	1.96426	14.1279	10.8732	>0.05	10.8708	8.0352	14.1279	10.8732	>0.05
108	108_Cerebelum_6_R	229.818	238.528	171.688	208.62	>0.05	51.9545	38.2728	62.5938	35.8895	>0.05	0.0245361	0.0237812	1.92374	0.897666	>0.05	1.57249	0.970001	17.6042	30.0513	>0.05	11.3636	13.0538	17.6042	30.0513	>0.05
109	109_Cerebelum_7b_L	0.0909091	0.28748	3.4375	11.1325	>0.05	125.273	50.0059	147.5	44.7242	>0.05	0.357221	0.162559	3.77044	1.58019	>0.05	3.10109	1.56887	65.9375	32.9516	>0.05	62.8182	40.1339	65.9375	32.9516	>0.05
110	110_ Cerebelum_7b_R	2.40909	8.49951	0.0625	0.347985	>0.05	72.9545	36.4868	87.5312	40.0429	>0.05	0.223085	0.111235	2.25894	1.0335	>0.05	1.75366	0.861681	70	36.5923	>0.05	51.7273	36.206	70	36.5923	>0.05
111	111_Cerebelum_8_L	171.136	275.758	327.156	353.01	>0.05	232.318	89.2169	263.094	73.5163	>0.05	0.0914562	0.0418942	4.20549	1.60662	>0.05	3.54426	1.69885	23.7829	9.7959	>0.05	20.8698	8.97403	23.7829	9.7959	>0.05
112	112_Cerebelum_8_R	178.727	198.852	252.406	231.564	>0.05	183.045	77.4292	243.75	85.8611	>0.05	0.0497238	0.026433	3.08337	1.06684	>0.05	2.36722	0.840785	10.9316	6.69667	>0.05	12.1893	8.7643	10.9316	6.69667	>0.05
113	113_Cerebelum_9_L	57.5455	111.798	16.7188	75.3584	>0.05	79	41.3947	92.6562	47.5655	>0.05	0.115206	0.0742812	3.25063	1.58298	>0.05	2.67311	1.47435	30.1259	22.3212	>0.05	22.441	15.3927	30.1259	22.3212	>0.05
114	114_Cerebelum_9_R	0	0	0	0	>0.05	33.0909	24.4947	46.3125	21.4424	>0.05	0	0	2.06002	0.858413	>0.05	1.42083	0.826356	0	0	>0.05	0	0	0	0	>0.05
115	115_Cerebelum_10_L	0	0	0	0	>0.05	0	0	0	0	>0.05	0	0	0	0	>0.05	0	0	0	0	>0.05	0	0	0	0	>0.05
116	116_Cerebelum_10_R	0	0	0	0	>0.05	0	0	0	0	>0.05	0	0	0	0	>0.05	0	0	0	0	>0.05	0	0	0	0	>0.05
117	117_Vermis_1_2	0	0	0	0	>0.05	0	0	0	0	>0.05	0	0	0	0	>0.05	0	0	0	0	>0.05	0	0	0	0	>0.05
118	118_Vermis_3	0	0	0	0	>0.05	0	0	0	0	>0.05	0	0	0	0	>0.05	0	0	0	0	>0.05	0	0	0	0	>0.05
119	119_Vermis_4_5	293.818	324.31	227.719	280.35	>0.05	25	12.7876	24.4375	11.6349	>0.05	0	0	1.6948	1.0673	>0.05	1.39195	1.08761	0	0	>0.05	0	0	0	0	>0.05
120	120_Vermis_6	0	0	0	0	>0.05	0	0	0	0	>0.05	0	0	0	0	>0.05	0	0	0	0	>0.05	0	0	0	0	>0.05
121	121_Vermis_7	0	0	0	0	>0.05	0	0	0	0	>0.05	0	0	0	0	>0.05	0	0	0	0	>0.05	0	0	0	0	>0.05
122	122_Vermis_8	76.1818	204.081	194.875	287.114	>0.05	14.0455	10.9652	19.7812	14.5854	>0.05	0	0	1.77745	1.15679	>0.05	1.16756	0.867828	0	0	>0.05	0	0	0	0	>0.05
123	123_Vermis_9	0	0	0	0	>0.05	0	0	0	0	>0.05	0	0	0	0	>0.05	0	0	0	0	>0.05	0	0	0	0	>0.05
124	124_Vermis_10	0	0	0	0	>0.05	0	0	0	0	>0.05	0	0	0	0	>0.05	0	0	0	0	>0.05	0	0	0	0	>0.05

## Sheet: FA-weighted
		BetweennessCentrality					DegreeCentrality					NodalClustCoeff					NodalEfficiency					NodalLocalEfficiency
		N		P		fdr	N		P		fdr	N		P		fdr	N		P		fdr	N		P		fdr
		mean	sd	mean	sd		mean	sd	mean	sd		mean	sd	mean	sd		mean	sd	mean	sd		mean	sd	mean	sd
1	1_Precentral_L	131.227	83.73	133.594	119.942	>0.05	2.14885	0.261633	2.24719	0.137536	>0.05	0.312578	0.0665528	0.322265	0.0501525	>0.05	0.081276	0.011633	0.0842355	0.00967462	>0.05	0.249647	0.0380407	0.265638	0.027224	>0.05
2	2_Precentral_R	276.409	177.142	244.469	137.502	>0.05	2.34506	0.604083	2.53869	0.427358	>0.05	0.160231	0.0532207	0.161012	0.0435775	>0.05	0.0840062	0.0155826	0.0880584	0.0109264	>0.05	0.108465	0.0341395	0.112537	0.0287152	>0.05
3	3_Frontal_Sup_L	65.4091	43.3271	55.375	41.0044	>0.05	1.32715	0.164419	1.34199	0.11501	>0.05	0.178552	0.0487747	0.187888	0.0317605	>0.05	0.0729697	0.0114628	0.0748839	0.00879489	>0.05	0.125347	0.033839	0.137014	0.0206577	>0.05
4	4_Frontal_Sup_R	23.5	49.2505	13.7188	20.6583	>0.05	1.59296	0.234326	1.6486	0.212448	>0.05	0.211668	0.0397134	0.22678	0.049028	>0.05	0.0729974	0.0133629	0.0759611	0.0104791	>0.05	0.153771	0.0270736	0.16716	0.0345782	>0.05
5	5_Frontal_Sup_Orb_L	14	23.4404	26.125	34.4535	>0.05	0.814813	0.257193	1.00464	0.169166	>0.05	0.110282	0.0933195	0.154272	0.0755118	>0.05	0.0541282	0.0142816	0.0597984	0.0072642	>0.05	0.06225	0.0535637	0.0973059	0.050897	>0.05
6	6_Frontal_Sup_Orb_R	35.0909	34.9076	41.9688	43.9428	>0.05	1.27442	0.129697	1.29767	0.227025	>0.05	0.180772	0.0493047	0.181968	0.0470874	>0.05	0.0612271	0.00836577	0.0637148	0.00795034	>0.05	0.107773	0.0277366	0.11806	0.0296771	>0.05
7	7_Frontal_Mid_L	54.9545	37.4269	51.0312	33.2288	>0.05	1.57344	0.234696	1.68411	0.194469	>0.05	0.152195	0.0485743	0.169191	0.0356967	>0.05	0.076298	0.0103179	0.0794337	0.00843103	>0.05	0.123661	0.045334	0.14634	0.0321336	>0.05
8	8_Frontal_Mid_R	100.955	87.2064	81.9062	42.5113	>0.05	1.64916	0.173244	1.72044	0.186684	>0.05	0.165408	0.0347113	0.173598	0.0480624	>0.05	0.0754133	0.0119897	0.0788541	0.00898034	>0.05	0.138596	0.032768	0.15179	0.0426913	>0.05
9	9_Frontal_Mid_Orb_L	0.136364	0.456813	0	0	>0.05	0.522649	0.237825	0.630986	0.216591	>0.05	0.330845	0.279959	0.462817	0.226535	>0.05	0.0467626	0.0163928	0.0514899	0.0156127	>0.05	0.187352	0.156925	0.277625	0.140921	>0.05
10	10_Frontal_Mid_Orb_R	0.454545	1.4374	0	0	>0.05	0.589602	0.192234	0.629884	0.221569	>0.05	0.375037	0.259172	0.470223	0.215296	>0.05	0.0496953	0.0132102	0.0522607	0.0155252	>0.05	0.211723	0.148398	0.27069	0.125476	>0.05
11	11_Frontal_Inf_Oper_L	22.5455	46.058	70.2812	88.7469	>0.05	1.96374	0.338358	2.13969	0.196338	>0.05	0.370968	0.0727971	0.372099	0.0512368	>0.05	0.0777878	0.0118906	0.0819151	0.0090412	>0.05	0.292362	0.0258481	0.301228	0.0171347	>0.05
12	12_Frontal_Inf_Oper_R	124.773	126.002	138.25	105.474	>0.05	2.04096	0.269878	2.13454	0.254053	>0.05	0.276411	0.0437255	0.280997	0.0377147	>0.05	0.0809513	0.0117943	0.085065	0.0109897	>0.05	0.252003	0.0214134	0.261957	0.0157865	>0.05
13	13_Frontal_Inf_Tri_L	66.5	50.8623	59.375	28.2088	>0.05	1.97675	0.255687	2.07848	0.207123	>0.05	0.252623	0.0429567	0.275128	0.0427668	>0.05	0.0771154	0.0098415	0.0805735	0.00816482	>0.05	0.234313	0.0355055	0.254489	0.0200366	>0.05
14	14_Frontal_Inf_Tri_R	63.8182	55.0121	58.1875	42.1133	>0.05	1.98982	0.289198	2.08434	0.27829	>0.05	0.285866	0.04375	0.274238	0.0441049	>0.05	0.0757431	0.0107559	0.0789775	0.0100007	>0.05	0.247866	0.0311776	0.25161	0.028239	>0.05
15	15_Frontal_Inf_Orb_L	127.136	50.0339	129	64.4462	>0.05	1.16781	0.207685	1.24425	0.247326	>0.05	0.180859	0.0694517	0.186914	0.0799763	>0.05	0.0652049	0.00858281	0.0677753	0.00866229	>0.05	0.116779	0.0503743	0.119614	0.0547782	>0.05
16	16_Frontal_Inf_Orb_R	85.5455	54.2668	81.3438	55.5825	>0.05	1.1792	0.235476	1.28185	0.218184	>0.05	0.162777	0.0597757	0.217662	0.114049	>0.05	0.0632006	0.0100271	0.0666769	0.00849341	>0.05	0.103498	0.0381754	0.137138	0.0676572	>0.05
17	17_Rolandic_Oper_L	601.364	252.082	609.094	300.131	>0.05	1.91579	0.258784	1.9902	0.205685	>0.05	0.201719	0.0337222	0.215898	0.0519319	>0.05	0.0837466	0.0136795	0.0861799	0.0128424	>0.05	0.138143	0.0202502	0.148215	0.0292006	>0.05
18	18_Rolandic_Oper_R	360.364	210.377	414.344	236.371	>0.05	1.53638	0.277625	1.66782	0.197875	>0.05	0.161623	0.0834811	0.158427	0.0423256	>0.05	0.0818108	0.0142401	0.0861436	0.0128045	>0.05	0.109026	0.0612199	0.11159	0.0331495	>0.05
19	19_Supp_Motor_Area_L	1.68182	3.22471	0.9375	2.60933	>0.05	0.865826	0.239578	0.91297	0.145957	>0.05	0.390688	0.135356	0.400758	0.0877403	>0.05	0.0629709	0.0161919	0.0665317	0.00877976	>0.05	0.289943	0.0753646	0.296447	0.0363665	>0.05
20	20_Supp_Motor_Area_R	1.68182	2.88233	2.78125	4.20368	>0.05	1.3283	0.339818	1.35497	0.213873	>0.05	0.362017	0.103585	0.389565	0.0734717	>0.05	0.0702025	0.018695	0.0739008	0.00977739	>0.05	0.288419	0.0697658	0.30819	0.0256883	>0.05
21	21_Olfactory_L	2.81818	6.64445	17.875	34.5984	>0.05	0.955184	0.143496	1.0123	0.136581	>0.05	0.181401	0.099307	0.206622	0.0987323	>0.05	0.0682574	0.0103682	0.0715942	0.00754117	>0.05	0.114114	0.0615959	0.133114	0.0655405	>0.05
22	22_Olfactory_R	38.4545	37.4502	34.2812	33.9736	>0.05	1.58191	0.316091	1.69398	0.315531	>0.05	0.281222	0.0850703	0.27444	0.0845239	>0.05	0.0729159	0.0111902	0.0761731	0.00834001	>0.05	0.236453	0.0745488	0.239573	0.0699755	>0.05
23	23_Frontal_Sup_Medial_L	90.9545	106.162	90.0312	83.7864	>0.05	1.60807	0.205516	1.66868	0.225774	>0.05	0.229881	0.0556791	0.243653	0.0455039	>0.05	0.0777722	0.0117979	0.0799183	0.00929859	>0.05	0.212961	0.069701	0.240981	0.0386024	>0.05
24	24_Frontal_Sup_Medial_R	20.8636	49.1059	40.9375	75.6435	>0.05	1.02439	0.224324	1.21298	0.224492	>0.05	0.369281	0.133329	0.353467	0.0995068	>0.05	0.0669913	0.0130432	0.0711804	0.0105145	>0.05	0.274405	0.088951	0.276051	0.0696746	>0.05
25	25_Frontal_Med_Orb_L	32.4545	34.1291	31.6562	41.8723	>0.05	0.95602	0.16607	1.01166	0.20676	>0.05	0.136269	0.0958999	0.155053	0.0776611	>0.05	0.0657433	0.00958599	0.0677826	0.00799195	>0.05	0.0808584	0.0562889	0.0963018	0.0470093	>0.05
26	26_Frontal_Med_Orb_R	123.682	69.4167	160.156	89.4738	>0.05	1.84012	0.472276	2.0677	0.339524	>0.05	0.229514	0.0545573	0.22824	0.051613	>0.05	0.0730419	0.0116127	0.0777653	0.00958774	>0.05	0.184842	0.0589704	0.200369	0.0480742	>0.05
27	27_Rectus_L	69.7727	27.6618	88.3125	55.3299	>0.05	1.36211	0.125899	1.40755	0.188322	>0.05	0	0	0	0	>0.05	0.0693735	0.0092467	0.0713275	0.00808167	>0.05	0	0	0	0	>0.05
28	28_Rectus_R	21.7273	48.209	10.125	17.3849	>0.05	1.34948	0.127641	1.41169	0.12888	>0.05	0.343226	0.088913	0.378673	0.0930491	>0.05	0.0683324	0.00943175	0.0710885	0.00810549	>0.05	0.289395	0.0737759	0.316105	0.0491833	>0.05
29	29_Insula_L	242.682	110.076	220.562	107.647	>0.05	2.41996	0.274144	2.49789	0.155947	>0.05	0.277492	0.0355713	0.286563	0.0356447	>0.05	0.0811271	0.0109062	0.0838612	0.00902929	>0.05	0.245091	0.0209791	0.256431	0.0155611	>0.05
30	30_Insula_R	205.091	145.015	225.031	170.198	>0.05	1.7282	0.140646	1.80732	0.108034	>0.05	0.281564	0.0558128	0.27876	0.0541122	>0.05	0.0773462	0.0119473	0.0813138	0.00989193	>0.05	0.236859	0.0464113	0.248933	0.0472509	>0.05
31	31_Cingulum_Ant_L	179.182	114.89	164.531	112.244	>0.05	1.67084	0.320148	1.74758	0.227491	>0.05	0.223352	0.0464029	0.227688	0.0392197	>0.05	0.0776792	0.0132482	0.0811599	0.00968897	>0.05	0.194155	0.0466963	0.21617	0.044467	>0.05
32	32_Cingulum_Ant_R	173.5	105.873	212.094	145.63	>0.05	1.42625	0.271692	1.6356	0.225562	>0.05	0.264435	0.0646249	0.267125	0.0655084	>0.05	0.0729494	0.0133774	0.0776754	0.0099225	>0.05	0.190631	0.0568434	0.215633	0.0557327	>0.05
33	33_Cingulum_Mid_L	529.227	225.724	548	170.768	>0.05	2.17064	0.424176	2.26549	0.244195	>0.05	0.148771	0.0955455	0.130206	0.0211026	>0.05	0.0826277	0.0161382	0.0856427	0.0107081	>0.05	0.119417	0.0482172	0.11375	0.0195772	>0.05
34	34_Cingulum_Mid_R	514.955	291.931	576.625	233.803	>0.05	2.25722	0.48764	2.37048	0.283457	>0.05	0.19836	0.0507987	0.208499	0.0353631	>0.05	0.0852269	0.0172668	0.0889973	0.0122945	>0.05	0.193211	0.0505309	0.203668	0.0325358	>0.05
35	35_Cingulum_Post_L	0	0	12.75	70.989	>0.05	0.578045	0.124013	0.564913	0.143446	>0.05	0.460926	0.189004	0.387887	0.249292	>0.05	0.0691736	0.0145299	0.0719809	0.0108393	>0.05	0.286945	0.122415	0.241423	0.155872	>0.05
36	36_Cingulum_Post_R	0	0	0	0	>0.05	0.321694	0.0814492	0.32188	0.0685976	>0.05	0	0	0	0	>0.05	0.0630468	0.0200941	0.0664069	0.0168303	>0.05	0	0	0	0	>0.05
37	37_Hippocampus_L	798.545	240.249	833.75	283.823	>0.05	2.22188	0.335621	2.29341	0.226286	>0.05	0.204865	0.0362799	0.205332	0.037151	>0.05	0.094246	0.0153159	0.0970712	0.0101315	>0.05	0.135243	0.0181492	0.138831	0.0232357	>0.05
38	38_Hippocampus_R	606.318	213.136	563.438	160.693	>0.05	2.32609	0.181875	2.33335	0.178138	>0.05	0.203854	0.0310214	0.208252	0.0346754	>0.05	0.086248	0.011862	0.0882477	0.0102672	>0.05	0.124254	0.00949882	0.130742	0.0129517	>0.05
39	39_ParaHippocampal_L	22.4545	48.3112	16.8125	32.1573	>0.05	1.63154	0.167146	1.65321	0.246946	>0.05	0.288707	0.0457201	0.300433	0.0536644	>0.05	0.0829549	0.0132882	0.0845328	0.0102797	>0.05	0.2725	0.025335	0.282388	0.0325871	>0.05
40	40_ParaHippocampal_R	131.727	275.975	51.875	163.602	>0.05	1.57769	0.127662	1.61763	0.16537	>0.05	0.323013	0.0649823	0.340232	0.0630884	>0.05	0.078065	0.0128503	0.0800967	0.0113207	>0.05	0.284419	0.0240509	0.295348	0.0309367	>0.05
41	41_Amygdala_L	0	0	0	0	>0.05	0.677231	0.0767309	0.69681	0.142824	>0.05	0.566425	0.143026	0.530468	0.210368	>0.05	0.0707368	0.0113261	0.0729742	0.00860227	>0.05	0.344962	0.0811123	0.326344	0.127853	>0.05
42	42_Amygdala_R	0.590909	2.70789	5.0625	9.58168	>0.05	1.23389	0.181382	1.44239	0.207534	>0.05	0.484654	0.0930615	0.496293	0.0878328	>0.05	0.0732461	0.0116817	0.0771676	0.0104282	>0.05	0.316302	0.0357174	0.32222	0.0255571	>0.05
43	43_Calcarine_L	2718.45	1179.87	2828.91	1001.65	>0.05	2.77223	0.270156	2.82145	0.35233	>0.05	0.119741	0.0321596	0.116922	0.0278486	>0.05	0.108695	0.0218096	0.112539	0.0179377	>0.05	0.102879	0.0279939	0.102225	0.0212711	>0.05
44	44_Calcarine_R	2549.73	1160.15	2652.34	989.11	>0.05	2.68435	0.448931	2.79049	0.300605	>0.05	0.139499	0.0452866	0.134262	0.028574	>0.05	0.105918	0.0252331	0.11062	0.0201777	>0.05	0.0925923	0.0245367	0.0955732	0.0180513	>0.05
45	45_Cuneus_L	3.81818	5.69399	0.8125	3.15671	>0.05	1.08806	0.0900808	1.06014	0.045009	>0.05	0.422592	0.0479635	0.410437	0.042335	>0.05	0.0811682	0.0157489	0.0830767	0.0120126	>0.05	0.333167	0.0317504	0.34498	0.0407574	>0.05
46	46_Cuneus_R	0	0	0	0	>0.05	1.05998	0.0622291	1.0923	0.0670266	>0.05	0.613876	0.0863153	0.616491	0.069066	>0.05	0.0799721	0.0174562	0.0839996	0.0144605	>0.05	0.395585	0.0376109	0.395353	0.0302069	>0.05
47	47_Lingual_L	668.909	547.977	665.781	529.414	>0.05	1.97422	0.330693	1.97904	0.218976	>0.05	0.220384	0.0330645	0.224059	0.0342813	>0.05	0.0950096	0.0176527	0.097334	0.012204	>0.05	0.182902	0.0353413	0.19572	0.0332501	>0.05
48	48 Lingual_R	727.455	351.431	727.438	322.24	>0.05	1.25562	0.176989	1.26747	0.177149	>0.05	0.179542	0.0220408	0.173667	0.0379834	>0.05	0.0853877	0.0177091	0.0881921	0.0145364	>0.05	0.121467	0.015593	0.124648	0.0267115	>0.05
49	49_Occipital_Sup_L	3.54545	14.2979	6.5625	18.7516	>0.05	1.0061	0.120684	1.06635	0.100716	>0.05	0.398417	0.109561	0.371354	0.082816	>0.05	0.0780803	0.0153114	0.0816187	0.0135513	>0.05	0.2822	0.057128	0.276283	0.0661814	>0.05
50	50_Occipital_Sup_R	41.7273	44.7926	53.8438	61.9451	>0.05	1.69856	0.172597	1.80577	0.129066	>0.05	0.316735	0.0650456	0.30701	0.0472141	>0.05	0.0852881	0.0178831	0.089288	0.0149983	>0.05	0.249797	0.0524819	0.260934	0.0407637	>0.05
51	51_Occipital_Mid_L	15.7273	24.5804	16.75	25.1558	>0.05	1.13542	0.212535	1.20582	0.219821	>0.05	0.299023	0.0878403	0.258263	0.0803417	>0.05	0.0793343	0.0146025	0.0822268	0.0127375	>0.05	0.250181	0.0654641	0.220928	0.0732316	>0.05
52	52_Occipital_Mid_R	56.5455	89.7247	59.5938	90.0756	>0.05	0.938413	0.210078	1.05397	0.133815	>0.05	0.3711	0.146401	0.403569	0.0920735	>0.05	0.0767652	0.0181146	0.0816441	0.0150246	>0.05	0.259575	0.0900186	0.294876	0.0525441	>0.05
53	53_Occipital_Inf_L	1.45455	5.06079	5.28125	9.39493	>0.05	0.824668	0.203669	0.885094	0.170268	>0.05	0.341396	0.134052	0.321241	0.122213	>0.05	0.0738846	0.0139944	0.0763964	0.0102711	>0.05	0.260302	0.0955871	0.248955	0.0905499	>0.05
54	54_Occipital_Inf_R	0	0	6.28125	34.9725	>0.05	0.556883	0.108702	0.59971	0.164789	>0.05	0.456143	0.189538	0.456638	0.20687	>0.05	0.0667223	0.013832	0.0686603	0.0170807	>0.05	0.288344	0.121566	0.289615	0.127547	>0.05
55	55_Fusiform_L	1490.73	570.108	1461.62	561.079	>0.05	3.2813	0.427395	3.39744	0.289978	>0.05	0.166522	0.0243807	0.167488	0.0274225	>0.05	0.0980621	0.0158602	0.101347	0.0114479	>0.05	0.159628	0.0116021	0.165085	0.0210111	>0.05
56	56_Fusiform_R	587.364	315.473	656	270.464	>0.05	2.99007	0.248549	3.14867	0.224101	>0.05	0.14616	0.0220485	0.15538	0.0206281	>0.05	0.0878464	0.0142144	0.0910699	0.0116426	>0.05	0.148851	0.0288221	0.15659	0.0285543	>0.05
57	57_Postcentral_L	61.3636	27.7874	79.8438	73.4711	>0.05	1.38071	0.199849	1.39328	0.129542	>0.05	0.289629	0.06546	0.288611	0.0461207	>0.05	0.0736525	0.0107547	0.0757638	0.00896922	>0.05	0.175816	0.0335282	0.183063	0.025315	>0.05
58	58_Postcentral_R	122.182	170.794	126.438	144.418	>0.05	1.71414	0.302442	1.71949	0.252041	>0.05	0.153621	0.0622309	0.178925	0.0411971	>0.05	0.0827256	0.0162161	0.0851383	0.0130303	>0.05	0.104526	0.0468479	0.119825	0.0274978	>0.05
59	59_Parietal_Sup_L	74.2273	54.0016	100.219	87.4645	>0.05	0.577464	0.226226	0.679297	0.160993	>0.05	0	0	0	0	>0.05	0.0647826	0.0235223	0.072663	0.0137959	>0.05	0	0	0	0	>0.05
60	60_Parietal_Sup_R	16.5455	29.3548	16.5312	27.9486	>0.05	0.878737	0.286804	0.962353	0.148715	>0.05	0.187254	0.133889	0.173589	0.109062	>0.05	0.0690015	0.0190577	0.0756844	0.0127265	>0.05	0.116661	0.0898114	0.10688	0.0593132	>0.05
61	61_Parietal_Inf_L	70.1364	59.4912	108.062	89.697	>0.05	1.22384	0.31454	1.33421	0.152073	>0.05	0	0	0	0	>0.05	0.0683623	0.0121117	0.0718656	0.00974322	>0.05	0	0	0	0	>0.05
62	62_Parietal_Inf_R	13.9545	12.1449	7.78125	7.60236	>0.05	1.23807	0.243273	1.26551	0.2201	>0.05	0.286311	0.112144	0.284899	0.0782631	>0.05	0.0691206	0.0126552	0.0718421	0.0108768	>0.05	0.218989	0.0725042	0.238504	0.0485054	>0.05
63	63_SupraMarginal_L	1.27273	4.85407	3.3125	10.0606	>0.05	0.53539	0.169492	0.586633	0.141413	>0.05	0	0	0	0	>0.05	0.0601986	0.0168174	0.064683	0.0104076	>0.05	0	0	0	0	>0.05
64	64_SupraMarginal_R	65.4091	55.5016	61.5625	55.1996	>0.05	1.53625	0.265286	1.60444	0.163768	>0.05	0.162	0.0396411	0.149455	0.0387689	>0.05	0.0782637	0.0136717	0.0807354	0.012012	>0.05	0.108143	0.0301223	0.109256	0.0326094	>0.05
65	65_Angular_L	32.4091	27.5147	32.625	30.7223	>0.05	0.547214	0.180476	0.612144	0.122355	>0.05	0	0	0	0	>0.05	0.0615764	0.0180117	0.0663731	0.00987295	>0.05	0	0	0	0	>0.05
66	66_Angular_R	72.6818	84.9194	89.8438	82.0458	>0.05	1.74211	0.309907	1.92252	0.245091	>0.05	0.126433	0.03279	0.116404	0.0267599	>0.05	0.0767464	0.0146182	0.081415	0.0123788	>0.05	0.0810964	0.0237156	0.0790759	0.0126023	>0.05
67	67_Precuneus_L	728.091	305.255	775.188	265.772	>0.05	1.71506	0.231031	1.78011	0.180195	>0.05	0.1296	0.043664	0.109152	0.033482	>0.05	0.0911623	0.0184292	0.0949838	0.0137103	>0.05	0.069796	0.0185292	0.0632642	0.0190789	>0.05
68	68_Precuneus_R	985.273	458.798	1043.88	389.99	>0.05	2.73981	0.341879	2.83278	0.245206	>0.05	0.118258	0.0330281	0.109449	0.0161189	>0.05	0.0954972	0.0197128	0.0993862	0.0156747	>0.05	0.072869	0.0153961	0.0695813	0.00801434	>0.05
69	69_Paracentral_Lobule_L	0	0	0	0	>0.05	0.530905	0.167753	0.559281	0.111553	>0.05	0.399069	0.223337	0.443847	0.198666	>0.05	0.0591845	0.0154009	0.0619317	0.00826753	>0.05	0.254147	0.14071	0.298002	0.132482	>0.05
70	70_Paracentral_Lobule_R	109.455	160.592	80.5625	178.413	>0.05	1.59561	0.433393	1.68725	0.223989	>0.05	0.316275	0.100307	0.334569	0.0539005	>0.05	0.0792002	0.0223221	0.0835478	0.0121048	>0.05	0.260526	0.0825223	0.291261	0.0250642	>0.05
71	71_Caudate_L	340.545	73.7587	332.531	93.786	>0.05	2.82925	0.280169	2.95089	0.277345	>0.05	0.126284	0.0183006	0.134447	0.0204321	>0.05	0.0884824	0.0106997	0.091137	0.00845509	>0.05	0.105259	0.0172606	0.115227	0.0157129	>0.05
72	72_Caudate_R	89	31.5105	94.25	25.6832	>0.05	2.14908	0.324411	2.23455	0.249888	>0.05	0.206231	0.0281645	0.18957	0.0473763	>0.05	0.076858	0.0104988	0.0798733	0.0076132	>0.05	0.194952	0.0367915	0.182758	0.0548649	>0.05
73	73_Putamen_L	198.136	56.4626	226.531	168.096	>0.05	2.37882	0.29357	2.54204	0.234423	>0.05	0.190347	0.0357619	0.207879	0.0361924	>0.05	0.0829163	0.0103034	0.08584	0.00790331	>0.05	0.156572	0.0396311	0.176922	0.0353015	>0.05
74	74_Putamen_R	279.227	76.3794	256.75	64.6191	>0.05	3.14681	0.307529	3.1859	0.301997	>0.05	0.163764	0.0238217	0.165529	0.0278716	>0.05	0.0859874	0.0104637	0.0888005	0.00888987	>0.05	0.1703	0.0347209	0.17491	0.0419967	>0.05
75	75_GPe_L	194.364	229.626	192.656	198.262	>0.05	1.73165	0.200895	1.72751	0.244287	>0.05	0.276341	0.0523811	0.281225	0.0569858	>0.05	0.0858958	0.0125692	0.0876971	0.0081267	>0.05	0.268317	0.0301576	0.277108	0.0235207	>0.05
76	76_GPe_R	55.8636	80.066	31.8125	37.6144	>0.05	1.83512	0.0983058	1.75255	0.183896	>0.05	0.312109	0.0515961	0.317981	0.0602293	>0.05	0.0753757	0.010226	0.0773162	0.00842011	>0.05	0.291755	0.0231048	0.288869	0.0375102	>0.05
77	77_GPi_L	0	0	0	0	>0.05	0.686343	0.152515	0.690046	0.155006	>0.05	0.539162	0.266605	0.528718	0.273527	>0.05	0.0685977	0.0102116	0.0705738	0.00736442	>0.05	0.34548	0.166632	0.354859	0.173339	>0.05
78	78_GPi_R	0	0	0	0	>0.05	0.773731	0.0566868	0.685866	0.146067	>0.05	0.666763	0.0762543	0.500973	0.275836	>0.05	0.0608426	0.00943247	0.0612152	0.00809936	>0.05	0.410673	0.0241345	0.324627	0.173355	>0.05
79	79_STN_L	0	0	0	0	>0.05	0.357534	0.181575	0.3447	0.177405	>0.05	0	0	0	0	>0.05	0.0552002	0.0277272	0.0565936	0.0281883	>0.05	0	0	0	0	>0.05
80	80_STN_R	0	0	0	0	>0.05	0	0	0	0	>0.05	0	0	0	0	>0.05	0	0	0	0	>0.05	0	0	0	0	>0.05
81	81_SN_L	99.0455	20.3748	96.125	28.5326	>0.05	0.902774	0.0664865	0.87028	0.126753	>0.05	0	0	0	0	>0.05	0.0706287	0.00985154	0.0687097	0.0182598	>0.05	0	0	0	0	>0.05
82	82_SN_R	96.7727	24.7954	99.3438	21.1137	>0.05	0.880098	0.046376	0.872119	0.0583883	>0.05	0	0	0	0	>0.05	0.0615339	0.009133	0.062941	0.00758742	>0.05	0	0	0	0	>0.05
83	83_RN_L	0	0	0	0	>0.05	0.455015	0.0447167	0.451825	0.0286495	>0.05	0	0	0	0	>0.05	0.0576037	0.00818401	0.0561531	0.0148819	>0.05	0	0	0	0	>0.05
84	84_RN_R	0	0	0	0	>0.05	0.443817	0.034761	0.440536	0.0392114	>0.05	0	0	0	0	>0.05	0.050597	0.00810232	0.0517601	0.00696685	>0.05	0	0	0	0	>0.05
85	85_Thalamus_L	540.955	133.537	574.438	185.685	>0.05	2.44811	0.252996	2.44042	0.283128	>0.05	0.135243	0.0428416	0.134589	0.0612625	>0.05	0.0899947	0.0119646	0.0924098	0.00934985	>0.05	0.103331	0.0316498	0.105927	0.0518842	>0.05
86	86_Thalamus_R	287.909	93.4262	306.781	79.2751	>0.05	2.05414	0.163809	2.04227	0.158432	>0.05	0.207492	0.0253972	0.179326	0.0490863	>0.05	0.0771601	0.0109702	0.0790611	0.00879034	>0.05	0.16684	0.0137633	0.146598	0.0423749	>0.05
87	87_Heschl_L	0	0	0	0	>0.05	0.23765	0.114319	0.243877	0.122397	>0.05	0	0	0	0	>0.05	0.0547379	0.0281827	0.0559531	0.0285177	>0.05	0	0	0	0	>0.05
88	88_Heschl_R	0	0	0	0	>0.05	0.271738	0.113412	0.259463	0.129023	>0.05	0	0	0	0	>0.05	0.0544798	0.0257001	0.0526603	0.0280459	>0.05	0	0	0	0	>0.05
89	89_Temporal_Sup_L	1561.36	750.936	1603.59	764.676	>0.05	1.90647	0.260925	1.98214	0.227042	>0.05	0.107945	0.0441658	0.12845	0.0382723	>0.05	0.0977668	0.017759	0.101371	0.0156065	>0.05	0.068971	0.0268476	0.0818013	0.0222886	>0.05
90	90_Temporal_Sup_R	701.955	389.451	720.594	401.333	>0.05	1.84213	0.260282	1.85172	0.246703	>0.05	0.0308513	0.0204675	0.03665	0.020689	>0.05	0.090621	0.0189847	0.0928809	0.0176387	>0.05	0.019576	0.0129467	0.0236465	0.0136959	>0.05
91	91_Temporal_Pole_Sup_L	32.8636	52.9256	10.7188	26.8634	>0.05	1.91559	0.155564	1.98548	0.186777	>0.05	0.30642	0.0472837	0.321233	0.047771	>0.05	0.0812136	0.0116012	0.0836605	0.0103129	>0.05	0.260024	0.0309284	0.274133	0.0303411	>0.05
92	92_Temporal_Pole_Sup_R	56.7727	54.0227	61.7188	56.8002	>0.05	1.45741	0.151442	1.59025	0.156563	>0.05	0.183874	0.0471703	0.211145	0.0392239	>0.05	0.0754752	0.0135308	0.0781993	0.0121189	>0.05	0.138945	0.0348986	0.167792	0.0375733	>0.05
93	93_Temporal_Mid_L	131.045	66.3869	117.719	69.8915	>0.05	1.89472	0.222453	1.992	0.219049	>0.05	0.276941	0.0534437	0.308686	0.0795387	>0.05	0.0834522	0.0135979	0.0863464	0.0101785	>0.05	0.192675	0.0368649	0.210738	0.0495661	>0.05
94	94_Temporal_Mid_R	135.727	89.4657	117.969	54.1349	>0.05	1.56611	0.273644	1.58196	0.191476	>0.05	0.119461	0.0484085	0.117637	0.0397396	>0.05	0.080077	0.0145686	0.0828007	0.0118963	>0.05	0.0788564	0.0326232	0.0828165	0.0288339	>0.05
95	95_Temporal_Pole_Mid_L	0	0	0	0	>0.05	1.0897	0.205389	1.24111	0.262668	>0.05	0.531119	0.073769	0.544222	0.0917794	>0.05	0.0690268	0.0124605	0.073352	0.0110736	>0.05	0.350616	0.0242258	0.35697	0.0242891	>0.05
96	96_Temporal_Pole_Mid_R	0.454545	1.46868	0.3125	1.21031	>0.05	0.84749	0.119147	0.85605	0.247835	>0.05	0.330497	0.140534	0.338901	0.158627	>0.05	0.0643835	0.0112576	0.0674024	0.0116893	>0.05	0.266686	0.106121	0.262184	0.116491	>0.05
97	97_Temporal_Inf_L	1.86364	7.08581	2.75	14.9562	>0.05	1.31595	0.151518	1.36829	0.140719	>0.05	0.534354	0.101588	0.545218	0.088716	>0.05	0.0733551	0.0117002	0.0756621	0.00847531	>0.05	0.328013	0.0283766	0.34356	0.0377591	>0.05
98	98_Temporal_Inf_R	0.681818	3.12448	0	0	>0.05	0.68436	0.0534856	0.692864	0.0502745	>0.05	0.580701	0.1445	0.593932	0.071259	>0.05	0.0664253	0.0121425	0.0687939	0.0097478	>0.05	0.374389	0.0880622	0.387886	0.0238304	>0.05
99	99_Cerebelum_Crus1_L	46.0455	184.962	55.3438	185.383	>0.05	1.21007	0.20148	1.25718	0.18318	>0.05	0.360094	0.0702782	0.340126	0.0744084	>0.05	0.0562622	0.0159062	0.0554502	0.0173188	>0.05	0.270057	0.0425761	0.266489	0.0573373	>0.05
100	100_Cerebelum_Crus1_R	51.2727	139.33	18.6562	61.1104	>0.05	0.920379	0.0615991	0.911216	0.106838	>0.05	0.322518	0.0979398	0.349138	0.0801643	>0.05	0.0387882	0.00959371	0.0382091	0.0113934	>0.05	0.238398	0.0788305	0.26446	0.0582308	>0.05
101	101_Cerebelum_Crus2_L	5.13636	22.4505	0.53125	1.92003	>0.05	0.923926	0.0527917	0.926695	0.0727525	>0.05	0.34832	0.0604158	0.34898	0.0440993	>0.05	0.04904	0.0140978	0.0484905	0.0151889	>0.05	0.258581	0.0404658	0.269656	0.0243175	>0.05
102	102_Cerebelum_Crus2_R	10.3636	31.0462	0.28125	0.909477	>0.05	0.898058	0.104585	0.9119	0.0702247	>0.05	0.354955	0.0533443	0.343096	0.0429409	>0.05	0.0369169	0.00945336	0.0369734	0.011177	>0.05	0.262876	0.0252256	0.267098	0.0188637	>0.05
103	103_Cerebelum_3_L	0	0	0	0	>0.05	0	0	0	0	>0.05	0	0	0	0	>0.05	0	0	0	0	>0.05	0	0	0	0	>0.05
104	104_Cerebelum_3_R	0	0	0	0	>0.05	0	0	0	0	>0.05	0	0	0	0	>0.05	0	0	0	0	>0.05	0	0	0	0	>0.05
105	105_Cerebelum_4_5_L	459.773	347.319	298.844	277.269	>0.05	0.623733	0.0597095	0.574524	0.0843767	>0.05	0	0	0	0	>0.05	0.0549885	0.0168204	0.0522506	0.017439	>0.05	0	0	0	0	>0.05
106	106_Cerebelum_4_5_R	306.136	308.104	164.5	236.775	>0.05	0.602057	0.044388	0.597506	0.0477771	>0.05	0	0	0	0	>0.05	0.0426602	0.0119973	0.0399098	0.0133791	>0.05	0	0	0	0	>0.05
107	107_Cerebelum_6_L	1176.95	519.759	1124.12	545.824	>0.05	1.49126	0.227086	1.39941	0.319357	>0.05	0.165775	0.0831218	0.146354	0.0773803	>0.05	0.0713983	0.0219714	0.0682549	0.0233169	>0.05	0.097801	0.0379605	0.0912743	0.0445412	>0.05
108	108_Cerebelum_6_R	245.409	275.08	122.219	211.437	>0.05	0.849901	0.143082	0.874289	0.132473	>0.05	0.144003	0.0828868	0.15217	0.0682838	>0.05	0.0410904	0.00996048	0.0395678	0.0117985	>0.05	0.0894301	0.0492798	0.0977257	0.0431074	>0.05
109	109_Cerebelum_7b_L	0	0	0	0	>0.05	0.582251	0.0747448	0.594557	0.0402046	>0.05	0.499183	0.12611	0.509015	0.0631496	>0.05	0.0459533	0.0137858	0.0457082	0.01484	>0.05	0.313569	0.0724573	0.332173	0.03833	>0.05
110	110_ Cerebelum_7b_R	0	0	0	0	>0.05	0.560927	0.134435	0.592139	0.0533635	>0.05	0.48549	0.127009	0.50103	0.0633707	>0.05	0.0332082	0.0114505	0.0350927	0.0109968	>0.05	0.297689	0.0704503	0.319478	0.0243624	>0.05
111	111_Cerebelum_8_L	453.318	313.101	558.5	352.899	>0.05	1.77452	0.22597	1.83082	0.201795	>0.05	0.188514	0.055455	0.182877	0.0529425	>0.05	0.0606124	0.0169671	0.060012	0.0184665	>0.05	0.154104	0.044848	0.154679	0.0365232	>0.05
112	112_Cerebelum_8_R	321.409	155.3	356.906	184.994	>0.05	1.70778	0.243107	1.80222	0.168449	>0.05	0.118717	0.0296434	0.108498	0.0241641	>0.05	0.0442038	0.0103265	0.0450481	0.0129603	>0.05	0.091878	0.0196332	0.0868052	0.0197177	>0.05
113	113_Cerebelum_9_L	18.9091	67.1037	24.1562	134.496	>0.05	0.913571	0.283016	0.949802	0.262039	>0.05	0.471235	0.234776	0.525755	0.186069	>0.05	0.0570503	0.0176235	0.0559526	0.0187083	>0.05	0.265859	0.129519	0.30418	0.105003	>0.05
114	114_Cerebelum_9_R	0	0	0	0	>0.05	0.293587	0.0314407	0.289371	0.0260266	>0.05	0	0	0	0	>0.05	0.0336331	0.00878084	0.0337337	0.0109871	>0.05	0	0	0	0	>0.05
115	115_Cerebelum_10_L	0	0	0	0	>0.05	0	0	0	0	>0.05	0	0	0	0	>0.05	0	0	0	0	>0.05	0	0	0	0	>0.05
116	116_Cerebelum_10_R	0	0	0	0	>0.05	0	0	0	0	>0.05	0	0	0	0	>0.05	0	0	0	0	>0.05	0	0	0	0	>0.05
117	117_Vermis_1_2	0	0	0	0	>0.05	0	0	0	0	>0.05	0	0	0	0	>0.05	0	0	0	0	>0.05	0	0	0	0	>0.05
118	118_Vermis_3	0	0	0	0	>0.05	0	0	0	0	>0.05	0	0	0	0	>0.05	0	0	0	0	>0.05	0	0	0	0	>0.05
119	119_Vermis_4_5	383.318	326.94	230	255.886	>0.05	0.636543	0.0489414	0.598103	0.0973445	>0.05	0	0	0	0	>0.05	0.0476006	0.0141499	0.0435805	0.0160716	>0.05	0	0	0	0	>0.05
120	120_Vermis_6	0	0	0	0	>0.05	0	0	0	0	>0.05	0	0	0	0	>0.05	0	0	0	0	>0.05	0	0	0	0	>0.05
121	121_Vermis_7	0	0	0	0	>0.05	0	0	0	0	>0.05	0	0	0	0	>0.05	0	0	0	0	>0.05	0	0	0	0	>0.05
122	122_Vermis_8	221.864	252.445	336.438	268.268	>0.05	0.422108	0.153508	0.468614	0.112779	>0.05	0	0	0	0	>0.05	0.0428998	0.0139568	0.044533	0.016255	>0.05	0	0	0	0	>0.05
123	123_Vermis_9	0	0	0	0	>0.05	0	0	0	0	>0.05	0	0	0	0	>0.05	0	0	0	0	>0.05	0	0	0	0	>0.05
124	124_Vermis_10	0	0	0	0	>0.05	0	0	0	0	>0.05	0	0	0	0	>0.05	0	0	0	0	>0.05	0	0	0	0	>0.05
